# Supplementary material for: Assessing the Influence of the COVID-19 Pandemic on Gastric Cancer Mortality Risk
Source: J Clin Med. 2024 Jan 26;13(3):715. doi: 10.3390/jcm13030715 (PMC10856106; doi:10.3390/jcm13030715)
Supplement: Supplementary file 1 [file jcm-13-00715-s001.zip]

Archive with 1 entries (1 files):
- jcm-2771766-supplementary.pdf
